# Supplementary material for: Association Between CD147 Expression, RAS Mutational Status, and Local Recurrence in Resected Locally Advanced Rectal Cancer
Source: Cancer Med. 2025 Jul 29;14(15):e71087. doi: 10.1002/cam4.71087 (PMC12305349; doi:10.1002/cam4.71087)
Supplement: Supplementary file 1 — Data S1. cam471087‐sup‐0001‐DataS1 [file CAM4-14-e71087-s002.xlsx]

## Sheet: Inital cohort
Patient	Recurrence	Sex	KRAS status	NRAS status	BRAF status	CD147 positive cells (%)	% positive tumor cell scoring	IHC intensity scoring	Global scoring IHC	CD147 IHC expression status (gradient)	CD147 IHC expression status (binary)
P01	No	Female	mutated	WT	WT	5	1	1	2	low	Negative
P02	No	Female	mutated	WT	WT	20	1	1	2	low	Negative
P03	No	Female	mutated	WT	WT	10	1	1	2	low	Negative
P04	No	Male	mutated	WT	WT	20	1	1	2	low	Negative
P05	No	Female	mutated	WT	WT	30	2	3	5	high	Positive
P06	No	Male	WT	WT	WT	40	2	1	3	medium	Positive
P07	No	Male	mutated	WT	WT	40	2	1	3	medium	Positive
P08	No	Male	mutated	WT	WT	40	2	2	4	medium	Positive
P09	No	Male	mutated	WT	WT	40	2	2	4	medium	Positive
P10	No	Female	NI	NI	NI	10	1	2	3	medium	Positive
P11	No	Male	WT	WT	WT	0	0	0	0	null	Negative
P12	No	Male	WT	WT	WT	0	0	0	0	null	Negative
P13	No	Male	WT	WT	WT	25	2	1	3	medium	Positive
P14	No	Female	mutated	WT	WT	70	3	3	6	high	Positive
P15	No	Female	NI	NI	NI	40	2	2	4	medium	Positive
P16	No	Male	WT	mutated	WT	40	2	3	5	high	Positive
P17	No	Female	mutated	WT	WT	50	3	2	5	high	Positive
P18	No	Female	mutated	WT	WT	20	1	1	2	low	Negative
P19	No	Male	mutated	WT	WT	40	2	1	3	medium	Positive
P20	No	Female	mutated	WT	WT	30	2	3	5	high	Positive
P21	No	Male	mutated	WT	WT	40	2	1	3	medium	Positive
P22	No	Female	mutated	WT	WT	40	2	2	4	medium	Positive
P23	No	Male	WT	WT	WT	20	1	1	2	low	Negative
P24	No	Male	WT	WT	WT	20	1	1	2	low	Negative
P25	No	Male	WT	WT	WT	40	2	3	5	high	Positive
P26	No	Female	WT	WT	WT	60	3	3	6	high	Positive
P27	No	Male	WT	WT	WT	5	1	1	2	low	Negative
P28	No	Female	WT	WT	WT	30	2	1	3	medium	Positive
P29	No	Male	mutated	WT	WT	40	2	2	4	medium	Positive
P30	No	Female	WT	WT	WT	20	1	2	3	medium	Positive
P31	No	Male	mutated	WT	WT	70	3	3	6	high	Positive
P32	No	Male	WT	WT	WT	5	1	1	2	low	Negative
P33	No	Male	WT	mutated	WT	50	3	3	6	high	Positive
P34	No	Male	mutated	WT	WT	30	2	1	3	medium	Positive
P35	No	Male	WT	WT	WT	55	3	2	5	high	Positive
P36	No	Male	mutated	WT	WT	20	1	2	3	medium	Positive
P37	No	Male	mutated	WT	WT	30	2	3	5	high	Positive
P38	No	Male	WT	WT	WT	20	1	1	2	low	Negative
P39	No	Male	WT	WT	WT	45	2	2	4	medium	Positive
P40	No	Male	WT	WT	WT	40	2	3	5	high	Positive
P41	No	Male	WT	WT	WT	60	3	3	6	high	Positive
P42	No	Female	mutated	WT	WT	60	3	3	6	high	Positive
P43	No	Male	mutated	WT	WT	20	1	1	2	low	Negative
P44	No	Female	WT	WT	mutated	30	2	2	4	medium	Positive
P45	No	Male	WT	WT	WT	30	2	3	5	high	Positive
P46	No	Female	mutated	WT	WT	10	1	2	3	medium	Positive
P47	No	Male	WT	WT	WT	10	1	1	2	low	Negative
P48	No	Male	mutated	WT	WT	40	2	2	4	medium	Positive
P49	No	Male	WT	WT	WT	10	1	1	2	low	Negative
P50	No	Female	mutated	WT	WT	10	1	1	2	low	Negative
P51	No	Male	WT	WT	WT	5	1	1	2	low	Negative
P52	No	Male	WT	WT	WT	20	1	1	2	low	Negative
P53	No	Male	WT	WT	WT	0	0	0	0	null	Negative
P54	No	Male	mutated	WT	WT	40	2	2	4	medium	Positive
P55	No	Female	WT	WT	WT	20	1	2	3	medium	Positive
P56	No	Male	NI	NI	NI	10	1	1	2	low	Negative
P57	No	Male	mutated	WT	WT	30	2	2	4	medium	Positive
P58	No	Female	WT	mutated	WT	0	0	0	0	null	Negative
P59	No	Male	mutated	WT	WT	50	3	2	5	high	Positive
P60	No	Male	WT	WT	WT	40	2	3	5	high	Positive
P61	Yes	Male	NI	NI	NI	10	1	1	2	low	Negative
P62	Yes	Male	WT	WT	WT	60	3	1	4	medium	Positive
P63	Yes	Male	WT	mutated	WT	40	2	2	4	medium	Positive
P64	Yes	Female	WT	WT	WT	20	1	1	2	low	Negative
P65	Yes	Male	mutated	WT	WT	5	1	1	2	low	Negative
P66	Yes	Male	WT	WT	mutated	0	0	0	0	null	Negative
P67	Yes	Male	WT	WT	WT	0	0	0	0	null	Negative
P68	Yes	Female	WT	WT	WT	0	0	0	0	null	Negative
P69	Yes	Female	mutated	WT	WT	35	2	1.5	3.5	medium	Positive
P70	Yes	Male	mutated	WT	WT	10	1	1	2	low	Negative
P71	Yes	Male	WT	WT	WT	10	1	1	2	low	Negative
P72	Yes	Male	WT	WT	WT	10	1	2	3	medium	Positive
P73	Yes	Male	NI	NI	NI	5	1	1	2	low	Negative
P74	Yes	Male	WT	WT	WT	5	1	1	2	low	Negative
P75	Yes	Female	mutated	WT	WT	10	1	1	2	low	Negative
P76	Yes	Male	WT	WT	WT	30	0	0	0	null	Negative
P77	Yes	Male	WT	WT	WT	0	0	0	0	null	Negative
P78	Yes	Male	mutated	WT	WT	25	2	1	3	medium	Positive
P79	Yes	Male	WT	WT	WT	40	2	3	5	high	Positive
P80	Yes	Male	WT	WT	WT	25	2	1	3	medium	Positive
P81	Yes	Male	WT	WT	WT	50	3	2	5	high	Positive
P82	Yes	Male	WT	WT	WT	25	2	1	3	medium	Positive
P83	Yes	Male	WT	WT	WT	45	2	2	4	medium	Positive
P84	Yes	Male	WT	WT	WT	10	1	1	2	low	Negative
P85	Yes	Female	mutated	WT	WT	10	1	1	2	low	Negative
P86	Yes	Male	mutated	WT	WT	10	1	2	3	medium	Positive
P87	Yes	Female	WT	WT	WT	20	1	1	2	low	Negative
P88	Yes	Female	NI	NI	NI	35	2	1	3	medium	Positive
P89	Yes	Female	mutated	WT	WT	60	3	2	5	high	Positive

## Sheet: Validation cohort
Patient	Sex	KRAS status	NRAS status	BRAF status	CD147 positive cells (%)	% positive tumor cell scoring	IHC intensity scoring	Global scoring IHC	CD147 IHC expression status (gradient)	CD147 IHC expression status (binary)
P01	Male	WT	WT	WT	20	1	1	2	low	Negative
P02	Male	mutated	WT	WT	80	3	2	5	high	Positive
P03	Male	WT	WT	mutated	70	3	2	5	high	Positive
P04	Male	WT	WT	WT	60	3	2	5	high	Positive
P05	Male	mutated	WT	WT	60	3	2	5	high	Positive
P06	Female	WT	WT	WT	10	1	1	2	low	Negative
P07	Male	mutated	WT	WT	70	3	2	5	high	Positive
P08	Male	mutated	WT	WT	20	1	1	2	low	Negative
P09	Female	mutated	WT	WT	20	1	1	2	low	Negative
P10	Female	WT	WT	WT	15	1	2	3	medium	Negative
P11	Female	mutated	WT	WT	0	0	0	0	null	Negative
P12	Female	WT	WT	WT	0	0	0	0	null	Negative
P13	Male	WT	WT	WT	0	0	0	0	null	Negative
P14	Male	WT	WT	WT	10	1	1	2	low	Negative
P15	Male	WT	mutated	WT	5	1	1	2	low	Negative
P16	Female	mutated	WT	WT	70	3	3	6	high	Positive
P17	Female	mutated	WT	WT	60	3	2	5	high	Positive
P18	Male	WT	WT	WT	5	1	1	2	low	Negative
P19	Male	WT	mutated	WT	60	3	1	4	medium	Positive
P20	Male	WT	WT	WT	40	2	2	4	medium	Positive
P21	Male	WT	WT	mutated	35	2	2	4	medium	Positive
P22	Female	WT	WT	WT	10	1	1	2	low	Negative
P23	Male	WT	WT	WT	45	2	1	3	medium	Negative
P24	Male	mutated	WT	WT	15	1	1	2	low	Negative
P25	Female	WT	WT	mutated	80	3	2	5	high	Positive
P26	Female	mutated	WT	WT	100	3	2	5	high	Positive
P27	Male	WT	WT	WT	40	2	1	3	medium	Negative
P28	Male	mutated	WT	WT	80	3	2	5	high	Positive
P29	Male	WT	WT	WT	90	3	1	4	medium	Positive
P30	Male	WT	WT	WT	85	3	2	5	high	Positive
P31	Male	WT	WT	WT	95	3	3	6	high	Positive
P32	Male	WT	WT	WT	90	3	2	5	high	Positive
P33	Male	mutated	WT	WT	0	0	0	0	null	Negative
P34	Female	WT	WT	WT	50	3	3	6	high	Positive
P35	Male	mutated	WT	WT	60	3	1	4	medium	Positive
P36	Male	mutated	WT	WT	30	2	2	4	medium	Positive
P37	Male	mutated	WT	WT	55	3	1	4	medium	Positive
P38	Female	mutated	WT	WT	30	2	2	4	medium	Positive
P39	Male	mutated	WT	WT	90	3	2	5	high	Positive
P40	Female	mutated	WT	WT	95	3	2	5	high	Positive
P41	Female	WT	WT	mutated	70	3	2	5	high	Positive
P42	Female	mutated	WT	WT	30	2	1	3	medium	Negative
P43	Female	WT	WT	WT	65	3	1	4	medium	Positive
P44	Male	WT	WT	WT	80	3	2	5	high	Positive
P45	Male	WT	WT	WT	0	0	0	0	null	Negative
P46	Female	WT	mutated	WT	0	0	0	0	null	Negative
P47	Male	mutated	WT	WT	30	2	2	4	medium	Positive
P48	Male	mutated	WT	WT	30	2	2	4	medium	Positive
P49	Female	WT	mutated	WT	90	3	3	6	high	Positive
P50	Male	mutated	WT	WT	65	3	2	5	high	Positive
P51	Male	mutated	WT	WT	85	3	3	6	high	Positive
P52	Male	WT	WT	WT	5	1	2	3	medium	Negative
P53	Male	WT	mutated	WT	25	2	2	4	medium	Positive
P54	Male	WT	WT	WT	60	3	1	4	medium	Positive
P55	Female	WT	WT	WT	60	3	3	6	high	Positive
P56	Female	WT	WT	WT	30	2	2	4	medium	Positive
P57	Male	WT	WT	WT	90	3	3	6	high	Positive
P58	Male	WT	WT	WT	60	3	2	5	high	Positive
P59	Male	mutated	WT	WT	90	3	3	6	high	Positive
P60	Male	mutated	WT	WT	95	3	2	5	high	Positive
P61	Male	mutated	WT	WT	70	3	1	4	medium	Positive
P62	Male	mutated	WT	WT	90	3	2	5	high	Positive
P63	Female	WT	WT	WT	70	3	2	5	high	Positive
P64	Female	WT	WT	WT	70	3	3	6	high	Positive
P65	Male	mutated	WT	WT	100	3	2	5	high	Positive
P66	Male	mutated	WT	WT	20	1	1	2	low	Negative
P67	Female	WT	WT	WT	80	3	3	6	high	Positive
P68	Male	mutated	WT	WT	60	3	2	5	high	Positive
P69	Female	mutated	WT	WT	50	3	2	5	high	Positive
P70	Male	mutated	WT	WT	80	3	1	4	medium	Positive
P71	Male	mutated	WT	WT	80	3	2	5	high	Positive
P72	Female	mutated	WT	WT	60	3	1	4	medium	Positive
P73	Female	WT	WT	WT	70	3	3	6	high	Positive
P74	Male	mutated	WT	WT	40	2	2	4	medium	Positive
P75	Male	mutated	WT	WT	80	3	3	6	high	Positive
P76	Male	mutated	WT	WT	30	2	2	4	medium	Positive
P77	Male	mutated	WT	WT	80	3	3	6	high	Positive
P78	Male	mutated	WT	WT	60	3	2	5	high	Positive
P79	Male	WT	WT	WT	5	1	1	2	low	Negative
P80	Female	mutated	WT	WT	20	1	1	2	low	Negative
P81	Female	mutated	WT	WT	70	3	2	5	high	Positive
P82	Female	mutated	WT	WT	30	2	1	3	medium	Negative
P83	Female	WT	WT	WT	60	3	2	5	high	Positive
P84	Male	WT	WT	mutated	95	3	3	6	high	Positive
P85	Male	WT	WT	WT	60	3	2	5	high	Positive
P86	Female	mutated	WT	WT	80	3	2	5	high	Positive
